# Supplementary material for: Response of Spider and Epigaeic Beetle Assemblages to Overwinter Planting Regimes and Surrounding Landscape Compositions
Source: Insects. 2023 Dec 15;14(12):951. doi: 10.3390/insects14120951 (PMC10744018; doi:10.3390/insects14120951)
Supplement: Supplementary file 1 [file insects-14-00951-s001.zip]

Archive with 1 entries (1 files):
- insects-2765226-supplementary.pdf
